# Supplementary material for: Stakeholder-Identified Interventions to Address Cancer Survivors’ Psychosocial Needs after Completing Treatment
Source: Curr Oncol. 2021 Nov 25;28(6):4961–71. doi: 10.3390/curroncol28060416 (PMC8700656; doi:10.3390/curroncol28060416)
Supplement: Supplementary file 1 [file curroncol-28-00416-s001.zip]

Archive with 1 entries (1 files):
- curroncol-1455237-supplementary.pdf
